# Supplementary material for: A Model to Detect Significant Prostate Cancer Integrating Urinary Peptide and Extracellular Vesicle RNA Data
Source: Cancers (Basel). 2022 Apr 14;14(8):1995. doi: 10.3390/cancers14081995 (PMC9027643; doi:10.3390/cancers14081995)
Supplement: Supplementary file 1 [file cancers-14-01995-s001.zip]

Archive with 1 entries (1 files):
- cancers-1658839-Supplementary.xlsx
