# Supplementary material for: A Model to Detect Significant Prostate Cancer Integrating Urinary Peptide and Extracellular Vesicle RNA Data
Source: Cancers (Basel). 2022 Apr 14;14(8):1995. doi: 10.3390/cancers14081995 (PMC9027643; doi:10.3390/cancers14081995)
Supplement: Supplementary file 1 [file cancers-14-01995-s001.zip › cancers-1658839-Supplementary.xlsx]

## Sheet: CE-MS normalised data_14 sig.
Supplementary Table S1. Spreadsheet 1. List of predictive urinary peptide markers
Peptide ID	Mass (Da)	CE migration time (min)	Peptide Sequence	Gene Symbol	Protein name	Modification	Protein accession	Fold regulation (Change from No Cancer to GS>7)*	Fold regulation (Change from GS<7 to GS>7)*
e03180	1250.56	27.9954	ApGDRGEpGPPGp	COL1A1	Collagen alpha-1(I) chain	--	P02452	-0.445294	-0.427733
e03322	1265.59	27.3283	SpGPDGKTGPpGPA	COL1A1	Collagen alpha-1(I) chain	--	P02452	-0.838878	-0.990141
e09542	1949.89	21.6101	GDDGEAGKpGRpGERGpPGP	COL1A1	Collagen alpha-1(I) chain	--	P02452	2.67445	1.53612
e15320	2838.39	24.1575	LPGFPGpEGPPGpRGQKGDDGIpGpPGPK	COL4A5	Collagen alpha-5(IV) chain	--	P29400	-0.810147	-0.511643
e17491	3314.48	20.2104	DEAGSEADHEGTHSTKRGHAKSRPV	FGA	Fibrinogen alpha chain	O-Glycan	P02671	2.49383	1.59597
e05579	1510.68	20.1832	SEADHEGTHSTKRG	FGA	Fibrinogen alpha chain, FGA		P02671	1.66321	1.07539
e05751	1532.61	26.1271	RDGEPGTPGNpGPpGP	COL2A1	Collagen alpha-1(II) chain, COL2A1	P11(Oxidation), P14(Oxidation)	P02458-1	2.80479	2.40747
e08713	1855.84	40.0568	AVGESDGSIWNPDGIDPK	GLUD1	Glutamate dehydrogenase 1	--	P00367	-1.12295	-0.455973
e03608	1294.59	20.1672	ADHEGTHSTKRG	FGA	Fibrinogen alpha chain, FGA	--	P02671	2.04943	0.814562
e05455	1495.64	28.4798	TAMSTVGGNSEGApCV	MMP2	72 kDa type IV collagenase, MMP2	P14(Oxidation)	P08253-2	2.25629	1.34272
e07985	1769.71	27.8586	NEGLCACEpGpMGPPGPp	COL4A4	Collagen alpha-4(IV) chain	P9(Oxidation), P11(Oxidation), P18(Oxidation)	P53420	2.4223	1.20799
e12163	2314.97	27.0826	PGNEGLDGpRGDPGqPGpPGEqGP	COL4A3	Collagen alpha-3(IV) chain	P9(Oxidation), Q15(Deamidated), P18(Oxidation), Q22(Deamidated)	P02462	-0.708924	-0.636035
e12906	2414.62	35.6186	KSPAKAKAVKPKAAKPKTAKPKAA	HIST1H1E	Histone H1.4	--	P10412	2.81902	1.8972
e16540	3091.46	28.2428	QTAPQEEAVTQEEVEALVCGHTQRWVPG	NADK	NAD kinase	--	O95544	0.344112	-0.688005
* Abbreviations: CE, capillary electrophoresis; Da, Dalton; min, minutes;
‡ Lower case p indicates hydroxyproline
*Log2 Normalised Counts

## Sheet: NanoString Probes
Supplementary Table S1. Spreadsheet 2. List of Nanostring probes (n=167)
	Gene:	Full name:	Accession #:	Capture probe sequence:	Reporter probe sequence:
1	AATF	apoptosis antagonizing transcription factor	NM_012138.3	TCATCATCTTCACTAGAAATCTCCTCACTTCCCGCATTGGGCTTTGTCCC	CTCTTTGCAGGGACCCTTCTTCGTTGCTGCTTCTTCTCTTCTACCAGC
2	ABCB9	ATP binding cassette subfamily B member 9	NM_001243013.1	GGGCCCCAGCGCACTGTTCTTGGCCACACCAATGGTGG	ACGAAGAGGCACACGAGGGTGATGACCAGCCACGAGGCCCGCAGCCGCCG
3	ACTR5	ARP5 actin-related protein 5 homolog	NM_024855.3	CAAGGCATGGCGTGCAGGGCAGTCTCTCTGGAGGG	GGCAGGTACATCTAGCACAATCACAGTCCTGTCACACTGCCAACGTGGCC
4	AGR2	anterior gradient 2, protein disulphide isomerase family member	NM_006408.2	TGCCTCATCAACACGTCACCACCCTTTGCTCTTCTTCCAATTAGTCACAT	TGCCACAGCCTTTCACGTTTCCTAAACCCTAGTAACCTCTGATCTCCATC
5	ALAS1	5'-aminolevulinate synthase 1	NM_000688.4	AGTGTTCCAGAAATGATGTCCATTTTTGGCATGACTCCATCCCGATCCCC	GAGAACTCGTGCTGGCGATGTACCCTCCAACACAACCAAAGGCTTTGCCA
6	AMACR	alpha-methylacyl-CoA racemase	NM_014324.4	TGGAATCTACCCCTTCCTCACATGCCTTTAGGAAGTTGAGTCCAGGGAAG	CAACATCCATTCTCTACTCCCTCTACTCTGATGGCACCCGGATTAGATTG
7	AMH	anti-Mullerian hormone	NM_000479.3	TTGGCCTGGTAGGTCTCGGGGATGAGTACGGAGCG	CGGACTGAGGCCAGCCGCACACGCCCTGGCAATTG
8	ANKRD34B	ankyrin repeat domain 34B	NM_001004441.2	TTTATAGGATAGTTCTTCCTCTGGTGTAATATCCTGGAGCTCCTCTTGCA	ATGCTTTGGTGCCTAGTGATGAACCGCTTGGAAAGTGCCAGCCCATTGGT
9	ANPEP	alanyl aminopeptidase, membrane	NM_001150.1	GTAATGCTGATGATGGTAGAGGTGGCGTCCTGCTTCCGGATTAAGTC	AGTTGCTCTGGACAAAGTCCCAGACCAGACCTTGCCCAATGACGTTGTTG
10	APOC1	apolipoprotein C1	NM_001645.3	CGGAGGGGCACTCTGAATCCTTGCTGGAGGGCTTGGTTGGGAGGTC	CAGAACCACCACCAGGACCGGGAGCGACAGGAAGAGCCTCATGGCGAGGC
11	AR ex 9	Androgen Receptor splice variant	ENST00000514029.1	TTTGAAGAGAGGGGTTGGCTGGCTTCTTCTCCTGGAGAAGCAGAAATCTG	CAGTAAGGCTAGATGTAAGAGGGAAAGTCGGACTGTAGTCTCTCAGTGTG
12	AR ex 4-8	Androgen Receptor	NM_000044.2	GACTTGTGCATGCGGTACTCATTGAAAACCAGATCAGGGGCGAAGTAGAG	CAAACTCTTGAGAGAGGTGCCTCATTCGGACACACTGGCTGTACATCCGG
13	ARHGEF25	Rho guanine nucleotide exchange factor 25	NM_001111270.2	CAGCGCTTGGGCACAAAGCACATGACCTCCACAGCTTG	CTCAAATCCCCGCAATCTCCCCAGCGTCATCATATCGTTG
14	AURKA	aurora kinase A	NM_003600.2	AAGGAAATTGCTGAGTCACGAGAACACGTTTTGGACCTCCAACTGGAGCT	ACACAAGACCCGCTGAGCCTGGCCACTATTTACAGGTAATGGATTCTGAC
15	B2M	beta-2-microglobulin	NM_004048.2	CACGGAGCGAGACATCTCGGCCCGAATGCTGTCAGCTT	CAGGCCAGAAAGAGAGAGTAGCGCGAGCACAGCTAAGGC
16	B4GALNT4	beta-1,4-N-acetyl-galactosaminyltransferase 4	NM_178537.4	TCCCTCGCCGGGTGGATGAAACCAAAAATACGGAGTCCATAGTTCTTCCA	CAGAACTCCGAGTTGTCGTCTGAGGCCACAGAAAACTGGACGTCTCCG
17	BRAF	B-Raf proto-oncogene, serine/threonine kinase	NM_004333.3	AGTGCTTTCTTTAGACTGTCTCGGACTGTAACTCCACACCTTGCAGGTAC	CCTGAATTCTGTAAACAGCACAGCACTCTGGGATTAGACCTCTCATCATC
18	BTG2	BTG anti-proliferation factor 2	NM_006763.2	CAAGGAATACATGCAAGGCTGACTAGCCAGCCATCATCCCAAGGAGAG	ACAAGAATACCAAGTAGTCTTGCAGAACATGGGGCACTCTCCCATTCAGC
19	CACNA1D	calcium voltage-gated channel subunit alpha1 D	NM_000720.3	GTACTTCTGGGCTTTACTTGAATCTAGGCCGGCAACTGCCATGATCTGTT	GTTGCTGGAGGGGTGGCCCACGACCGGGTCGAGTGACTCGGTGA
20	CADPS	calcium dependent secretion activator	NM_183394.2	TTGAGGCTTATCCATTCGGACAGCAAGTTTGATTTTGAGATCTTGGTCGG	TTCCAGACATTCTTACCGATGGCCCATAAATACCCAGAATGCTTCATGTT
21	CAMK2N2	calcium/calmodulin dependent protein kinase II inhibitor 2	NM_033259.2	AAATACAAATGTGCTGAGGAAGTCCCTTAGAAAGAGGCTGAGGCTGGGGT	GGGAGGGCAGGAACCATGAGCAGAGCCAGTAAACAAAGAGTCGGATATAA
22	CAMKK2	calcium/calmodulin dependent protein kinase kinase 2	NM_006549.3	GGTGGATGATCTTCTGGTAGTGTAAGTACTCGATGCCTTTGATCAGATCC	CTTGATGTGCCCATCTTCTCCGACCAGGAGGTTGGAAGGTTTGATGTCAC
23	CASKIN1	CASK interacting protein 1	NM_020764.3	ACCTTGTAGTACTGGGCCAGGCCGATCATGGACAG	AGGTGATGTCGGTGATGAAATCAATGTTCTCGTAGCCATTGTCCACCAAC
24	CCDC88B	coiled-coil domain containing 88B	NM_032251.5	TCCACCGCTTCTTCTGAGAGAGGGTCAAATCCCAATGTCTG	TGACGCTCCCAACAGTAGCCGAAGAACGCCTTCCAGCTGC
25	CDC20	cell division cycle 20	NM_001255.2	CCTCTACATCAAAACCGTTCAGGTTCAAAGCCCAGGCTTTCTGATGTTCC	ACCCTCTGGCGCATTTTGTGGTTTTCCACTGAGCCGAAGGATCTTGGCTT
26	CDC37L1	cell division cycle 37 like 1	NM_017913.2	TCATCTTCTTTATGTACCACCGAGTTTAAGCTGCAGAGAGCTGTACTGAT	GGCCTCAGCAGTCTTAACCAAATTATACAGTGTCCATCATTTTGGGTTCA
27	CDKN3	cyclin dependent kinase inhibitor 3	NM_005192.3	AGACAAGATCTCCCAAGTCCTCCATAGCAGTGTATTAAGGTTTTTCGGTA	CTCTGGTGATATTGTGTCAGACAGGTATAGTAGGAGACAAGCAGCTACA
28	CERS1	ceramide synthase 1	NM_198207.2	GCATCTCGCACCTCCCGTTCCAAAAAACGTCACGGAGCTCTGAG	CTGCCTGGCTACAGCCCCGGATGTGTTAAATGTCT
29	CKAP2L	cytoskeleton associated protein 2 like	NM_152515.3	TGAGGTATACAAACTTGGCTGGACTTCTGATCTTGCTTGATGTTTGGATG	AATTAGGCCTCTGGCTTATGGCTTTTGACTTTTGCAGTACACATGATGTC
30	CLIC2	chloride intracellular channel 2	NM_001289.4	CCAGTCTCTTCTCTCAAGAGGTGTGACGCAGAAAATTCTAGATGCTTAAG	TGCTTTAAGAAGACCGTCTAGCTTGTAGTGGACTGAGTCAGACCTGGAG
31	CLU	clusterin	NM_203339.1	GCCTGTGGTCCAGGGAAAGGTATGAAGATCATATAAACCGGCGGTGGACA	AGCGTAGGGTACTGCAGCCCAGCTATGGTTCAGACTAAAAGCCGAGAAAC
32	COL10A1	collagen type X alpha 1 chain	NM_000493.3	CCTGTGGGCATTTGGTATCGTTCAGCGTAAAACACTCCATGAACCAAGTT	TGTAGGGAATGAAGAACTGTGTCTTGGTGTTGGGTAGTGGGCCTTTTATG
33	COL9A2	collagen type IX alpha 2 chain	NM_001852.3	CGATAGCGCCCACCATGCCTTTATATCCATGAGGGCCCGTCTCTCCCTTG	CCTAGGACCTTCCTCACCCGGTGGCCCAGTGGCAC
34	CP	ceruloplasmin	NM_000096.3	CTTGCCCGTGAAAGAAAGCTGCGTGCACATCAACTTCATTACCCATACCA	AGCAGGAAAGAGGTTGATTGTGTCAATACGGTAGTTCTTGTTAGTCAGTG
35	MIATNB	MIAT neighbour	CTA_211A95.1	CTGGAGGTATCCAAGAGTCTGCCGAGGGACTTCAAGTATTCAGGAAGGGG	GAAGAGCCCAAACCTGCCTGGCTTCAAAACAGGTGGTGAGCTCCCCATTG
36	DLX1	distal-less homeobox 1	NM_001038493.1	CAGCCTCAGGCGAAGTCCATTTCTCAATAAATAAAACCCCCTCCCTCCAA	CGTTTGAACAGTGCGTTCCTTGCGCCCAGCAGAACCCTGAATTGGCAAA
37	DNAH5	dynein axonemal heavy chain 5	NM_001369.2	GGCGGAACGCATCATGTACAAGCTCAGTTTCTATGATTATGTCCATCAGC	CTGAAGGAGTGTAATGGGAAACTGCTTATGAGCCTCGGTGGTCATCCAGA
38	DPP4	dipeptidyl peptidase 4	NM_001935.3	AAATCCACTCCAACATCGACCAGGGCTTTGGAGATCTGAGCTGACTGCTG	CTGCTAGCTATTCCATGGTCTTCATCAGTATACCACATTGCCTGG
39	ECI2	enoyl-CoA delta isomerase 2	NM_006117.2	GAAAACTTCAGTAACAAGTCCTTGAGCACATGCCTCTCCCGCTGTTAACT	CAAATGCCTTCAGCCTGGTCCAGACTTCTTTCTGAAAAGTGCTATCAGG
40	EIF2D	eukaryotic translation initiation factor 2D	NM_006893.2	GCTCTTGTCCGGGAAGGGTCACTTGATAGGCAGGCTGTAATTTTTCCAAA	TTGTGCTAGGGTGATGTCAATTGGACAGATTCTCCCTTTCTTCACAATGG
41	EN2	engrailed homeobox 2	NM_001427.3	AAGGTAGCCACATGTTTCAGAACTGTGGACTCAAACACGCCTGGTGTGTG	CTTTCTTCCTTCTTCTAGATCCTGGAGGATTCTGAGTTCTTTTGAAAGAC
42	TMPRSS2/ERG	transmembrane protease, serine 2/ERG fusion	Fusion_0120.1	CTGCCGCGCTCCAGGCGGCGCTCCCCGCCCCTCGC	TAGGCACACTCAAACAACGACTGGTCCTCACTCACAACTGATAAGGCTTC
43	ERG	ERG, ETS transcription factor	NM_001243428.1	CCATCTTTTTTCTCTGTGAGTCATTTGTCTTGCTTTTGGTCAACACGGCT	CCATCTACCAGCTGTTCAGAACCTGACGGCTTTAGTTGCCCTTGGTTCTG
44	ERG 3 ex 4-5	ERG, ETS transcription factor	NM_004449.4	TGAGCCATTCACCTGGCTAGGGTTACATTCCATTTTGATGGTGACCCTGG	CCACCATCTTCCCGCCTTTGGCCACACTGCATTCATCAGGAGAGTTCCT
45	ERG3 ex 6-7	ERG, ETS transcription factor	NM_182918.3	ACATCATCTGAAGTCAAATGTGGAAGAGGAGTCTCTCTGAGGTAGTGGAG	CTGTGTTTCTAGCATGCATTAACCGTGGAGAGTTTTGTAAGGCTTTATCA
46	FDPS	farnesyl diphosphate synthase	NM_001135822.1	CATCCTGTTTCCTTGGCTCCACCAGCTCCCGGAATGCTACTAC	CCAGCCCACAGTCCAGGCCCGCTGGAGACTATCAG
47	FOLH1	folate hydrolase 1	NM_004476.1	TGAAAGGTGGTACAATATCCGAAACATTTTCATATCCTGGAGGAGGTGGT	GTTAACATACACTAGATCGCCCTCTGGCATTCCTTGAGGAGAGAAAGCAC
48	GABARAPL2	GABA type A receptor associated protein like 2	NM_007285.6	GGGACTGTCTTATCCACAAACAGGAAGATCGCCTTTTCAGAAGGAAGCTG	CTTCATCTTTTTCCTTCTCGTAAAGCTGTCCCATAGTTAGGCTGGACTGT
49	GAPDH	glyceraldehyde-3-phosphate dehydrogenase	NM_002046.3	AAGTGGTCGTTGAGGGCAATGCCAGCCCCAGCGTCAAAG	CCCTGTTGCTGTAGCCAAATTCGTTGTCATACCAGGAAATGAGCTTGACA
50	GCNT1	glucosaminyl (N-acetyl) transferase 1, core 2	NM_001097633.1	TTTCAAACAATAATCAGGGATTTCCTTTGTGAAGGGCAGTCTTCTATGCT	GTATTTGGTGGGATAAGAAAAAAGTCTCCTTCGCAGCAACGTCCTCAGCA
51	GDF15	growth differentiation factor 15	NM_004864.2	CCTGGTTAGCAGGTCCTCGTAGCGTTTCCGCAACTC	GTGTTCGAATCTTCCCAGCTCTGGTTGGCCCGCAG
52	GJB1	gap junction protein beta 1	NM_000166.5	TGAAGATGAAGATGACCGAGAGCCATACTCGGCCAATGGCAGTAGAATGC	TTTCTCATCACCCCACACACTCTCTGCAGCCACCACCAGCACCATGATTC
53	GOLM1	golgi membrane protein 1	NM_016548.3	GGATGAGCCTCTCACCTGTGGTGATGTTATTCACCAAAACCGC	TAATTCCTCTGCAGGGTCTTTAACTGGTCTTGCAGCACTC
54	HIST1H1C	histone cluster 1 H1 family member c	NM_005319.3	CTTGGCTGCCCCAACTGGCTTCTTAGGTTTGGTTCCGCCCGCCTTTTTAA	TTCGGAGTTGCGCCGCCAGCCGCCTTCTTGGGCTT
55	HIST1H1E	histone cluster 1 H1 family member e	NM_005321.2	GCGCTCCTTGGAGGCGGCAACAGCTTTAGTAATGAGCTCGG	CTGCCAGCGCTTTCTTGAGAGCGGCCAAAGATACGCCGCT
56	HIST1H2BF	histone cluster 1 H2B family member f	NM_003522.3	CTTGGTGACGGCCTTGGTGCCCTCTGACACGGCGTG	AGCCTTTGGGATTGGGTATGAAGACGTTAGAATTACTTAGAGCTGGTGTA
57	HIST1H2BG	histone cluster 1 H2B family member g	NM_003518.3	TATACTTGGTGACAGCCTTGGTACCTTCGGACACTGCGTGCTTGG	AAGAGCCTTTGAGTTTTAAAGCACCTAAGCACACATTTACTTGGAGCTTG
58	HIST3H2A	histone cluster 3 H2A	NM_033445.2	CGGAGCAACCGGTGCACGCGGCCCACGGGGAACTG	CGCCGGCGCCCACGCGCTCCGAATAGTTGCCCTTG
59	HMBS	hydroxymethylbilane synthase	NM_000190.3	GCTGGGCAGGGACATGGATGGTAGCCTGCATGGTC	AGTGATGCCTACCAACTGTGGGTCATCCTCAGGGCCATCTTCAT
60	HOXC4	homeobox C4	NM_014620.4	TGAATTTTTTTCATCCATGGGTAGACTATGGGTTGCTTGCTGGCGGCG	CGCTTGGGTTCCCCTCCGTTATAATTGGGGTTCACCGTGCTAACG
61	HOXC6	homeobox C6	NM_153693.3	GGTCGAGAAATGCCTCACTGGATCATAGGCGGTGGAATTGAGGGCGACGT	GAATAAAAGGGAGTCGAGTAGATCCGGTTCTGGGCAACGGCCGCTCCATA
62	HPN	hepsin	NM_182983.1	CCGAGAGATGCTGTCCTCACACACAAAGGGACCACCGCTG	CCAACTCACAATGCCACACAGCCGCCAACGTGGCGT
63	HPRT1	hypoxanthine phosphoribosyltransferase 1	NM_000194.1	TGAGCACACAGAGGGCTACAATGTGATGGCCTCCCATCTCCTTCATCACA	CAGTGCTTTGATGTAATCCAGCAGGTCAGCAAAGAATTTATAGCCCCCCT
64	IFT57	intraflagellar transport 57	NM_018010.2	AATCGTGACTTTCAGTTGCGGTAGTACACGTTCCACTTCTAGGCTCCATT	TGCTGGTGCATTTGGTCAACATGGATTCTCCAATCCTTATTGTCAGTCCT
65	IGFBP3	insulin like growth factor binding protein 3	NM_000598.4	CGGGCGCATGAAGTCTGGGTGCTGTGCTCGAGTCTCTGAATATTTTGATA	TGGTCGGCCGCTTCGACCAACATGTGGTGAGCATTCCA
66	IMPDH2	inosine monophosphate dehydrogenase 2	NM_000884.2	TCTTTGAGAAAATCAATGTCCCTGGAGGAGATGATGCCCACCAAGCGGCT	TCCCTCTTTGTCATTATCTCTTCCAAGAAACAGTCATGTTCCTCC
67	ISX	intestine specific homeobox	NM_001008494.1	ATCTGGCATTTTTAAGATGGCAAAGCACTTTTGCATCCTGTGGGCTGTTG	TGCTAGAGACCTGGTGTTGATATCCACATTCATAGGCTCTGAGTG
68	ITGBL1	integrin subunit beta like 1	NM_004791.2	AGACCACACCATCGAGGTCTTCACAGCGGCGATCATCACACTCACAAGTC	TCCTCTCTCACAAACACAGCGACCACAGGAACATGTGCCGTGGCCTCCAC
69	ITPR1	inositol 1,4,5-trisphosphate receptor type 1	NM_001099952.1	GACAATCTCTATCTGCGCCGTGTGCTTGGCATAAAACTCCAGGGC	CATATGCTGGGCACGGGAAAGACTATCTGTTCCATTGTTCGGTCTAATCT
70	KLK2	kallikrein related peptidase 2	NM_005551.3	CTTGGACACTAAGGATCAGGTGAGCTTCCTCAGTTGGAATTACTTTGTAC	GTCAATTATTCAAGTACTCCATACTCGTCCTACAGACCCCCAGTAAAAAC
71	KLK3 ex 1-2	kallikrein related peptidase 3	NM_001030048.1	TGAGGAAGACAACCGGGACCCACATGGTGACACAGCTCTCCGGGTG	AATCCGAGACAGGATGAGGGGTGCAGCACCAATCCACGTCACGGACAGGG
72	KLK3 ex 2-3	kallikrein related peptidase 3	NM_001648.2	ATCACGCTTTTGTTCCTGATGCAGTGGGCAGCTGTG	CCTGTGTCTTCAGGATGAAACAGGCTGTGCCGACCCAGCAAG
73	KLK4	kallikrein related peptidase 4	NM_004917.3	CCCAGCCAGAAACGAGGCAAGAGTTCCCCGCGGTAG	CAGCACGGTAGGCATTCTGCCGTTCGCCAGCAGAC
74	LBH	limb bud and heart development	NM_030915.3	GAGAGTATGGATGAACCACTCTCTGCAGCCAAAACAGAACGAAGCGGGGA	ACAGGAATTGAAAAGGCAAGACCCCCGTCCACAAGGGGAGGCGAGGGAAT
75	POTEH-AS1	POTEH antisense RNA 1 (POTEH-AS1), long non-coding RNA. prostate-specific P712P mRNA	NR_110505.1	ATTTATTTTACCCCCTAGCTGATTTTCTATTACAGCATATCAGTCTAGGG	TCTTACCATTATTATTAATCTTACTTGCTTTCAGCATGCAGAGAGCTCTT
76	MAK	male germ cell associated kinase	NM_005906.3	TATCTCCAGACTTGAAGATAGTCTGACCCCAACGCCTCCTACCACTTTTA	CTTCTTGGAATGGGAGGCTCCGAAATCATAGTCCTCCAACTCTTCCCAGC
77	MAPK8IP2	mitogen-activated protein kinase 8 interacting protein 2	NM_012324.2	CTCTCGCTCCTCGCCGTTGACCAGACAGGAGAAAAGGCCAAAGGACTCG	CCGCGGGATGAACCTGAACACAGCCCGGTGAGTCTG
78	MARCH5	membrane associated ring-CH-type finger 5	NM_017824.4	TGTGCTGAAACTAGACTGTCAACTCTGTAAGAGCTTGGACCAAGTCTGTC	AAACAAAGAGCTCAAGGCCTCACCTTGGTTTATTCACTGCTGGTTTTCTA
79	MCM7	minichromosome maintenance complex component 7	NM_182776.1	TGTGTTCTCTCCTTCTACCAGCACCGTGATACTACGAGGGATATT	CAAGAAAATACCAGTGACGCTGACGTGGTCTCCAGGCTGGGCAATCCT
80	MCTP1	multiple C2 and transmembrane domain containing 1	NM_024717.4	AACTCCAATTGTGTCAGATCCAGAAAGGCTGAGCCCATAAAGTCATCCTG	GATAATGAGGATCTTTCAGAGTAAGGGTCACATCTGTGGGCCTGTTT
81	MDK	midkine (neurite growth-promoting factor 2)	NM_001012334.1	CGAGCAGACAGAAGGCACTGGTGGGTCACATCTCGGGC	GGGGCTGGGGAGTGAGAGGGACAAGGCAGGGCATGATTGATTAAAGCTAA
82	MED4	mediator complex subunit 4	NM_001270629.1	TCTTGCTTTTTCTATTGACTTGAGTTTCTCCTTCGCTTGGTAAACAGCTG	CTGATCCTATGTGCATACTTAATTATTTCTTCAGAGGAGATAGCACCTTT
83	MEMO1	mediator of cell motility 1	NM_001137602.1	GAATGTGCAGGTGGCATCCCTGAGGATTCAGAGCT	TATCGTGGTAAAGGCTAGGCTGGGACCCCGGACAGAGTATGA
84	MET	MET proto-oncogene, receptor tyrosine kinase	NM_001127500.1	AAATTTATTATTCCTCCGAAATCCAAAGTCCCAGCCACATATGGTCAGCC	GTCAAGGTGCAGCTCTCATTTCCAAGGAGAACTCTAGTTTTCTTTAAATC
85	MEX3A	mex-3 RNA binding family member A	NM_001093725.1	GATCTATGCAACTTCTGATAGGACTCCAACTCCCTTACACTGCTGGAAAC	CCTTTCAGCCACAGAAACGATTGACATGCTTCTCTCCCCAACCCCTAGAA
86	MFSD2A	major facilitator superfamily domain containing 2A	NM_032793.4	AAGAGGCAATAGAAAAGCAGGTACCAATAGGTCTGGCCGTGTGGGAAGTC	ACATGGTGAGAGCCGAGTAGGGAACATGGAAACACGTGACCATTGTTTCA
87	MGAT5B	mannosyl (alpha-1,6-)-glycoprotein beta-1,6-N-acetyl-glucosaminyltransferase, isozyme B	NM_144677.2	GGTTGGAACAAGCAGGAGAGAGAAACAATTCAACCAGGGTCTGGGTGGTC	CAGGTCATGCCAGGATGGGTTTTGGGAGAAGCCCAGAGTGAAAAG
88	MIR146A	microRNA 146a	ENST00000517927.1	CGGTTGAGATTTCACCAAGGTTCTGGTTCTGGAATGAGTCACTGGCTAAG	TTCTGGATTTTCTCCATCAGTCTAGGACTGAAGACACCGATCTCTGGTGT
89	MIR4435-2HG	MIR4435-2 host gene	ENST00000409569b.1	AAAGCAGCGACCATCCAGTCATTTATTTCCCTCCATTCCCAATGATGTAC	CAGGCACGGGCTCAGGCACCGCTTGTCTGGAATGTCAATTTGAAACTTAA
90	MKI67	marker of proliferation Ki-67	NM_002417.2	CTGATGGCATTAGATTCCTGCACGCTAAGAGTTCTCCCTCTACATCTG	GTCTTTCTCTTCACCTACTGATGGTTTAGGCGTGTGCATGGCTTTGCCTG
91	MME	membrane metalloendopeptidase	NM_000902.2	TAGGGCTGGAACAAGGACTCTTTTCTCTGGACAGCTTGCACCTACAATCC	CCAAAGGAATATTGCAAATACCCAAGGTCACCCTGTCAGGAGTGGCAGAA
92	MMP11	matrix metallopeptidase 11	NM_005940.3	TCAGTGGGTAGCGAAAGGTGTAGAAGGCGGACATCAGGGCCTTGG	ATATAGGTGTTGAACGCCCCTGCAGTCATCTGGGCTGAGAC
93	MMP25	matrix metallopeptidase 25	NM_022468.4	CATTTAGATCCTAAAACTGTGGGGAGTGGGGACAGGGTGAACGAGGTGCC	CCCAGTGATTCTGATGTGGGATAGTCTAGAAGAATAGTTCCAGAGGCAAT
94	MMP26	matrix metallopeptidase 26	NM_021801.3	CAGGATTTCCAGAATTTGGTAAAAAGGCATGGCCTAAGATACCACCTGGC	TCCAGTGTCTGAAGCTGACCAGTGTTCATTCTTGTCAAAATGGACAACTC
95	MNX1	motor neuron and pancreas homeobox 1	NM_005515.3	TTTCTTGAAGAGCAGGTGAGGCGCCCTTGCTTAAAAGGGAAGCGCCCAGG	TTAAAAGAACCAGAGTTCAAGTTTCAGCCCCCTGGGTCTCCCTCTCGCTG
96	MSMB	microseminoprotein beta	NM_002443.2	TTTTTGGGTCCTTCTTCTCCACCACGATATACTTGCAGTCCTCCTTCTTG	GTGCCTACTAGAAGCACATTAGATTATCCATTCACTGACAGAACAGGTCT
97	MXI1	MAX interactor 1, dimerization protein	NM_001008541.1	GAAGTGAATGAAAGTTTGACACTGGCACTGGAGTAACCCTCGTCACTCCC	TGGCCCAGTGAATATTTTGCCCTGCACTGTTATGTCATGCTGGGTTCTAT
98	MYOF	myoferlin	NM_013451.3	ATGATCGTGTGACGCAAGTCAAGTTCTAGGAAACCCAAGTAGTCATCCAG	TGAGGTCCGGAATCATGTCCAATCTGCATTTCTCTGGTGATTTTGCAGGA
99	NAALADL2	N-acetylated alpha-linked acidic dipeptidase like 2	NM_207015.2	ATTCTCAGCACCGTCTAGCTGGAATTGGTCAAAACCAGACTCCTCTAGTT	TGAATGGAATCAAGATTGAGGTCTATAGTCTCTGAATGCCCTAGGTTCTG
100	NEAT1	nuclear paraspeckle assembly transcript 1 (non-protein coding)	NR_028272.1	TTTCTCACACACAGATTTAGGAATGACCAACTTGTACCCTCCCAGCGTTT	TTCTCCTAGTAATCTGCAATGCAATCACAATGCCCAAACTAGACCTGCCA
101	NKAIN1	Na+/K+ transporting ATPase interacting 1	NM_024522.2	CACTGTGTTCAAGGCCCACTTCCACCAAAAATCTAGCTGTGTGGCCTCAA	GAACTCAGAGAGCAGACACTGGGTTTTACAGTCAGAAACTGCAGAAAGTA
102	NLRP3	NLR family pyrin domain containing 3	NM_001079821.2	CTGGCATATCACAGTGGGATTCGAAACACGTGCATTATCTGAACCCCACT	CTCGAAAGGTACTCCAGTAAACCCATCCACTCCTCTTCAATGCTGTCTTC
103	OGT	O-linked N-acetylglucosamine (GlcNAc) transferase	NM_181672.1	CTTTGAGAGCATTGGCTAGGTTGCAGTAAGCATCAGGGAAATGTGGTTGT	ACGGAGAGCTGTATTATAACAATCTTCTGCTTCAGCAACACTGCCCTTCT
104	OR51E2	olfactory receptor family 51 subfamily E member 2	NM_030774.2	GAGCGTGCAGGCTGCGTTCCGTCCTTACGATGAAGACCACGATGCAGTTT	GGATAAGGCCAGGTCAATGGCTGCAAGCATGCAGAGAAAGAGGTACATCG
105	PALM3	paralemmin 3	NM_001145028.1	AGCTGGGACTGGAGTGTGAACAAACTGTCTTCCAGGTTCCG	GCTGGGCACCTGTGGAAGCACTTTGCAACAGTTGC
106	PCA3	prostate cancer associated 3 (non-protein coding)	NR_015342.1	TAAGGAACACATCAATTCATTTTCTAATGTCCTTCCCTCACAAGCGGGAC	TCCCGTTCAAATAAATATCCACAACAGGATCTGTTTTCCTGCCCATCCTT
107	PCSK6	proprotein convertase subtilisin/kexin type 6	NM_138320.1	ACATCGCCGTCCAGCATGCGGATGCCTCCTATTTTGGCATTGTACGCTAT	CGATGTAGTTGGGTCTGATGCCCAGCGACTTTGCCTCGACCACATCTGTG
108	PDLIM5	PDZ and LIM domain 5	NR_046186.1	CTCAAAGTCCAATGACAGAAAATGAAATATGCTCGGGTCCGGCGCGGCGC	GGCCAACCAGTGACACACTGTAGTTGCTCATGGTTCTAATGG
109	PLPP1	phospholipid phosphatase 1	NM_176895.1	GTGATTGCTCGGATAGTGATTCCCAGTTGTTGGTGTTTCATGCAGAGTTG	TTAGAAAACAGGCCAGCTTCACCTGGGCACCCTGCTGCCTTTCAAGGCTG
110	PPFIA2	PTPRF interacting protein alpha 2	NM_003625.2	CACTTTCATCCAGTCGCCTTTCAGTTCCCAGGGCCAAGAGGTTATTGTAT	AGGAGGAAACTGCCTTCTCCAGGTTGATCCACGTCTGAAGTTCTTGTCAT
111	PPP1R12B	protein phosphatase 1 regulatory subunit 12B	NM_001167857.1	TGCTCTGTGATACTACTCTTGCTTTCAGAGTTGGAATGATTGACAAAGGC	CTAGCAGAAGAGGCAGAGAAGGTATTTTGAGCTGGTGCTGGTATC
112	PSTPIP1	proline-serine-threonine phosphatase interacting protein 1	XM_006720737.1	TCAAAGGAGGCCCTCAGGGAGTTGATCTCCGTCTG	AGCTGCCCACATTCTCCATTTGCTGCTTCAAGGAG
113	PTN	pleiotrophin	NM_002825.5	TTTCTTCCCTGCTTCAGCAGTATCCACAGCTGCCAGTATGAAAATGAATG	CCATTCTCCACAGTCAGACTTCTTCACTTTTTTTTCTGGTTTCTC
114	PTPRC	protein tyrosine phosphatase, receptor type C	NM_080923.2	CAAGAGTTTAAGCCACAAATACATGGTCATATCTGGAAGTCAGCCGTGTC	CTTTGCCCTGTCACAAATACTTCTGTGTCCAGAAAGGCAAAGCCAAATGC
115	PVT1	Pvt1 oncogene (non-protein coding)	NR_003367.2	AAAATACTTGAACGAAGCTCCATGCAGCTGACAGGCACAGCCATCTTGAG	AGCGTTATTCCCCAGACCACTGAAGATCACTGTAAATCCATCAGGCTCAG
116	RAB17	RAB17, member RAS oncogene family	NR_033308.1	ACAGCACTTTCCTGGGAGCCATGTGACGCCAGATCTTCCTCTGGCAGTTC	GGAACAGGCACAGGCATCGGGGAATCAGATGGTATCAGTGGGGATAGGGC
117	RIOK3	RIO kinase 3	NM_003831.3	CTGGAAAAACTGCGAGACATTCCTGCAGTCCCGGAACAAGAACTCCAGGC	ACAGCATTGAAGAGTTCTCGTTCACTAAGGGCTTCCTTGACTCCTCCTTT
118	RNF157	ring finger protein 157	NM_052916.2	ACTAGAGGGTAAACTTCTCGGTCTAAATCAAAGCCAAGCTCCTCTTCGGC	CATGGCAATGGCCAAAATACTCGTCTCCTTCATCCACCACGGCATGTACC
119	MRPL46	mitochondrial ribosomal protein L46	ENST00000561140.1	TTGCCAGTCGCTGGTTTTCATCCAGAGCACGAAGCTCGTGGTCTGAATAC	CAGCAATATATCCTGTTCATCTTCTTCATCATGAAGGTCAGCTTTCTTCT
120	RPL18A	ribosomal protein L18a	NM_000980.3	GAGATACAAAGTACCAGAAGCGGGACTTGGCGACGACATGATTAGGCGCA	CTGCCCACAGTAGACAATCTCCCCTGAAGACTTCTTCATCTTCTTTAACT
121	RPL23AP53	ribosomal protein L23a pseudogene 53	NR_003572.2	AAATCCGAAAGGATCTCATCCCATTAGGACCCTTGTCTCCTTTTCTGTTG	CATTTATGGCTGTCAACCCGCCAGTTCTCAGGAGTTTGTATAAAAGCCT
122	RPLP2	ribosomal protein lateral stalk subunit P2	NM_001004.3	CTGATAACCTTGTTGAGCCGGTCGTCGTCCGCCTCGATAC	TGCCAATACCCTGGGCAATGACGTCTTCAATGTTTTTTCCATTCAGCTCA
123	RPS10	ribosomal protein S10	NM_001014.3	GAAATGTCTCCAGGCAAACTGTTCCTTCACGTAGCCTCGGGACTTGAGAG	TGAAGGTAATCACGGAGATACTGGATACCCTCATTGGTAAGGTACCAGTA
124	RPS11	ribosomal protein S11	NM_001015.3	CAGCAGGACCCTCTTCTTGTTTTGAAAGATGGTCGGCTGCTTTTGGTAGG	AGACCGATGTTCTTGTAGTACCGCGGGAGCTTCTCCTTGCCAGTTTCTCC
125	SACM1L	SAC1 suppressor of actin mutations 1-like (yeast)	NM_014016.3	AGAAAGTTCTCTTAGAAGATGACCATTCCATACAAACCGCTGATCTGCCC	ATAAAGCCATGTAACACTGGAAGGGCAAACCGATGAACCTCTGGCTGTGC
126	SCHLAP1	SWI/SNF complex antagonist associated with prostate cancer 1 (non-protein coding)	NR_104320.1	CCAGGTACATGGTGAAAGTGCCTTATACAGGTTGAATAAAAATCACTGCC	ACCTTGTGTCCCCAGCATCTAGATTGCTGAAAAAGATGTAGATGTTGCTT
127	SEC61A1	Sec61 translocon alpha 1 subunit	NM_013336.3	CTCTAAGCCCAACCAGAAGAGTCAGCTAGAAGAGCCAATAGGTGCACAGA	GAGCTGATGACCCAAGTGGACTAAACACGGAGCTAGCAGAAACAGGCAGA
128	SERPINB5	serpin family B member 5	NM_002639.4	CGGGCCTGGAGTCACAGTTATCCTGGAAAATGCGTGGAAAAGGAACAGGC	GAACAGATCAACGGCAAAAGCCGAATTTGCTAGTTGCAGGGCATCCATTG
129	SFRP4	secreted frizzled related protein 4	NM_003014.2	CAGCCTCTCTTCCCACTGTATGGATCTTTTACTAAGCTGATCTCTCCATT	CCCGGCTGTTTTCTTCTTGTCCTGAACTGTTCTCCGCTGTTCCTG
130	SIM2	single-minded family bHLH transcription factor 2	NM_005069.3	TTAATGTAGGTCGTGCGCATTTGCCGGGCTCGGTGGCGCCGCAGCC	ATCCGCAAGTCGGCGGCGGGGTCCAATTCAAACAGCTGTCTCTGCATAAA
131	SIM2	single-minded family bHLH transcription factor 2	NM_009586.3	CTGCCACCCACCGCCATGGCTGCTTCGGCTCCCGG	GAAGCAGAAAGAGGGCAAGTTTGCCCAAAGCGTGAGGGTTCTGTCTCCAT
132	SIRT1	sirtuin 1	NM_012238.4	GGTGTGGGTGGCAACTCTGACAAATAAGCCAATTCTTTTTGTGTTCGTGG	CTGGTGGTGAAGTTCTTTCTGGTGAACTTGAGTCTTCTGAAACATGAAGA
133	SLC12A1	solute carrier family 12 member 1	NM_000338.2	CCATATACAACAAATCCGATATGGATCCCTTTCTTGCCACGGGAAGGCTC	TCTAACTAGTAAGACAGGTGGGAGGTTCTTTGTGAGGATTTCCAACCAAG
134	SLC43A1	solute carrier family 43 member 1	NM_003627.5	TTGACTTCCTCAGGGGCAGGAAAGGCTTCGATGGGCCAGTTGAGGGTGCA	CTTGTGGTCCAGGGCCAGCCCACTCAGCTTGATCTTCTTCGTGTAA
135	SLC4A1	solute carrier family 4 member 1	NM_000342.3	CATCATCAGCATCCAGACACTGAAGCTCCACGTTCCTGAAGATGAGCGG	CACTTCGTCGTATTCATCCCGACCTTCCTCCTCATCAAAGGTTGCCTTGG
136	SMAP1	small ArfGAP 1	NM_021940.3	GAGTACTTTGCTGTTGAATGGTTCCTGTGCCATACAGAGATAAGATGGAG	TGGTGCTTGTGAGGTAAATGGTATATTTGTGGGTCCCATAAATACACCAG
137	SMIM1	small integral membrane protein 1 (Vel blood group)	ENST00000444870.1	TTCATGGCGATGCCCAGCTTGCCCGTGCACAGCCTCTGGGAGAT	GGTAGCCCAGGATGAAGATGATCCAGAAGAGGGCCACGCCGCCCAGCACC
138	SNCA	synuclein alpha	NM_007308.2	ACTGGGAGCAAAGATATTTCTTAGGCTTCAGGTTCGTAGTCTTGATACCC	GGAACTGAGCACTTGTACAGGATGGAACATCTGTCAGCAGATCTCAAGAA
139	SNORA20	Small nucleolar RNA SNORA20	NR_002960.1	CGTATAACTGCTCGTATCACTGTGAGACTACAAGCAGCAAATAAATGGGA	ATGGTTACTTCATCTCAATTTACAGTGGCCCAATGTTATTTTATCCCATG
140	SPINK1	serine peptidase inhibitor, Kazal type 1	NM_003122.2	AAGTTCTGCGTCCAGAGGTCAGTTGAAAACTGCACCGCACTTACCACGTC	CAACAGGGCCAAGGCACTGAGAAGAAAGATGCCTGTTACCTTCATGGCTG
141	SPON2	spondin 2	NM_012445.1	CATTTATTCACTTCTCAAGTGGCCCCCGCTTGGATGCGCCCTCG	AACGCAGAGAGATCCATAACATGGAAACACTGACGCTTCCGAAACCGCCC
142	SRSF3	serine and arginine rich splicing factor 3	NM_003017.4	TAAAGTAACTGCCAACTGGGACTGTATGTCACCTAAGTCAGGATAACTCC	CCATGTTCTAAAGTTTCTAAGAGTCTTGAGGTTATGCTAGGGCTCCTGGT
143	SSPO	SCO-spondin	NM_198455.2	CCACAAGGCAGGGAGAGAAGGGAGCCACATAAGTAGATTCCTGGCG	ATGGTAGGCATCATGAAGGGCACAGTGCTCGCTGC
144	SSTR1	somatostatin receptor 1	NM_001049.2	TCCGACCCCGCAATCTTATAAAAACTCCTCATTCGGCTTGTTCTCAGCTC	GGTCTTTGAAAACGCGCAGTAGGAGGGTGATTCCTATTACGCGCCCACAC
145	ST6GALNAC1	ST6 N-acetylgalactosaminide alpha-2,6-sialyltransferase 1	ENST00000592042.1	TTTTTCCTCAAAATCCCACCGAGGCTCAGATTTGAAGTTGGCGGCCTTCA	TTCACAGAGTCAGGGCAAGTCGTCTGAAGGCCTCCTATTTCGAAGCTGTA
146	STEAP2	STEAP2 metalloreductase	NM_152999.2	ATATATAAACCTGCCGGCTGGCATCCTTAGGTCCTAACTGAAGTGCCCAA	CTGGCGGGCAAGTTCAATAACCTGTTGTCGCGCTTGAATATTGTTGCTGC
147	STEAP4	STEAP4 metalloreductase	NM_024636.2	ATCAAAGATAAGTTGAAGGAGCGTGTGTTCTGTGTACCTTTGCAACCAGT	CCATGACTCTACTCAATGTCGTCCAACTTTTTGTATCCTTGCTTGGGTTT
148	STOM	stomatin	NM_004099.5	GAGTCGGGGAGCCGCTGGGCTTCGGAGTCCCGTGT	CCAAAATCCATCCGCAAGGTCCAAGGCCCTTACTGGGGCTGTCCTTGAAG
149	SULF2	sulfatase 2	NM_001161841.1	ATGAGGTCTGTGAGGTAATCCTTGGAGTAGTCGGAGC	GTACATCTTCTTGGACGTGCGGAAGAAGCTCACGCTGTCATTGGTG
150	SULT1A1	sulfotransferase family 1A member 1	NM_177534.2	CCCTCAATTCATATTTTATTCTTGAGCCGCTTGGTCAGGTTTGATTCGCA	TCAGCCTCCAAATTGCTGGGATTACAGACATGACCTACCGTCCCGGG
151	SYNM	synemin	NM_015286.4	AATGTGACATCGCTTTCTCCATAACCTTCCTCCTCCTTAACCAACCCCCA	TCGTGTTCTCCTGAGGCTGCTTGGTCCTTCGATGCTGATTAACTGAG
152	TBP	TATA-box binding protein	NM_001172085.1	GCACGAAGTGCAATGGTCTTTAGGTCAAGTTTACAACCAAGATTCACTGT	TCCTCATGATTACCGCAGCAAACCGCTTGGGATTATATTCGGCGTTTCGG
153	TDRD1	Tudor domain containing 1	NM_198795.1	TGTTTCTAGACTGTATATCTGCTAACTGGCACCGTATTCCCTGAAAGGGA	CCCAGCAACACACATCTGGAATCTTGTTATGGCTTCTTCAGACCAATGTT
154	TERF2IP	TERF2 interacting protein	NM_018975.3	GCCTGTGTAACTGTTGATAGATCCAAGTTAAACTTCTCCATTAACTGCCG	ACGCTAAGAAGGCGGAAGTAGCCTCCAGCTCACCACTATTTTTTAGGAAG
155	TERT	telomerase reverse transcriptase	NM_198253.1	CGCAAGACCCCAAAGAGTTTGCGACGCATGTTCCTCCCAGCCTTGAAGCC	TCTGGAGGCTGTTCACCTGCAAATCCAGAAACAGGCTGTGACACTTCAGC
156	TFDP1	transcription factor Dp-1	NM_007111.4	TTCCTCTGCACCTTCTCGCAGACCTTCATGGAGAAATGCCGTAGGCCCTT	TGAACTCCGCAACCAGCTCGTCTGCCACTTCGTTGTAGGAAGTGGTCCCT
157	TIMP4	TIMP metallopeptidase inhibitor 4	NM_003256.2	TCTGCAGGGAAGGAGAACTGGCTTGATCTTCAGGACTCTTGAAGGGATGT	GGCACTTCTTATTAGCTGGCAGCAAGAGGTCAGGTGGTAATGGCCAAAGC
158	TMCC2	transmembrane and coiled-coil domain family 2	NM_014858.3	ACGTTGCTGCCGTCGGCCAGCAGCAGAGCAGTGTCGGTG	CCCCGATGCCTTCGGCCTCCTCAGCCAGGAGGTAC
159	TMEM45B	transmembrane protein 45B	NM_138788.3	GCATACAGCAGGAGTGAGTGGATGTGCTGGTCCAGCGGAGGCCGG	GGTCCCGGAAGATCACCTCTAGGGAGATACTAACACACCCTCCGAACAGA
160	TMEM47	transmembrane protein 47	NM_031442.3	AGCAAATAACCAACAGCCAATGTAGTCATTGGGTAGGATAAGCAGGCGGT	CCCATTAGATGCTGAAGGGCAGTTCATTTTTCAAGGGCTCACTCA
161	TMEM86A	transmembrane protein 86A	NM_153347.1	AATGAATCAGCCAATCTAATCCCATTGCTCCCAGCTGTTCAACTAAGCCC	GCTCCTGGAGCAGAGTGATGTATTATTCTGCCAGGGCTTTACAACTAATG
162	TRPM4	transient receptor potential cation channel subfamily M member 4	NM_001195227.1	CTTCCAGTAGAGATCGCTGTTGCCCTGTACTTTGCCGAATGTGTAACTGA	GCCAGCGCGGGCCGAGAGTGGAATTCCCGGATGAGGCGGTAACGCTGCGC
163	TWIST1	twist family bHLH transcription factor 1	NM_000474.3	CTCGGCGGCTGCTGCCGGTCTGGCTCTTCCTCGCTG	TGCTGCTGCGCCGCTTGCGTCCCCCGCGCTTGCCG
164	UPK2	uroplakin 2	NM_006760.3	ACGAGGTTTGTCACCTGGTATGCACTGAGCCGAGTGACTG	TCCCCTTCTTCACTAGGTAGGAAATGTAGAATTTGGTTCCTGGC
165	VAX2	ventral anterior homeobox 2	NM_012476.2	TCACAGGGTGGGAGTCTTAAGTGTTAGCTTTCTTGCAG	ACAGGAGACTGGGAAGGTGCTGTGCTCGGGACTCAGTG
166	VPS13A	vacuolar protein sorting 13 homolog A	NM_033305.2	TAAAGGGCTTTGGTGCTGAATCCATGGTGACCGACTTTGGAGGTTTAACA	ACGTGATATCTGGGAATGTCCTGCAGATCTCATGACAATACTGACATCTG
167	ZNF577	zinc finger protein 577	NM_032679.2	TCTCTCTTCTGTCTATTCTGGGCCTTCCCAGAAGTGGTGGTCAG	GCCTTGCCCATTTCGTTCAACTCTTAGGGGCTAGCAACTCTAGTATGTTC
